# Supplementary material for: Effects of 12 Weeks of Family and Individual Multi-Disciplinary Intervention in Overweight and Obese Adolescents under Cardiometabolic Risk Parameters: A Clinical Trial
Source: Int J Environ Res Public Health. 2023 Oct 20;20(20):6954. doi: 10.3390/ijerph20206954 (PMC10606176; doi:10.3390/ijerph20206954)
Supplement: Supplementary file 1 [file ijerph-20-06954-s001.zip]

Archive with 1 entries (1 files):
- ijerph-2625424-supplementary.pdf
